# Supplementary material for: The Causal Effects of Insomnia on Bipolar Disorder, Depression, and Schizophrenia: A Two-Sample Mendelian Randomization Study
Source: Front Genet. 2021 Oct 11;12:763259. doi: 10.3389/fgene.2021.763259 (PMC8542855; doi:10.3389/fgene.2021.763259)
Supplement: Supplementary file 2 [file DataSheet1.XLSX]

## Sheet: Table S1
	Table S1 Summary of each dataset for BP and SCZ
	Trait	NSNP	Nsample	Prev.	Heritabilty	GIF	Intcp.
	BP-Data1	9945632	34950	0.2188	0.3838	1.1175	0.9864
	BP-Data1	699464	2035	0.4919	0.4093	1.0255	1.0171
	BP-Data1	8502403	41653	0.4833	0.3536	1.2631	1.0165
	SCZ-Data1	8003395	32143	0.4304	0.5158	1.3135	1.0161
	SCZ-Data1	700490	2729	0.4951	0.61	1.0802	1.049
	SCZ-Data1	7906147	105318	0.3862	0.4102	1.6831	1.0699

## Sheet: Table S2
	Table S2 Summary information for 13 potiential Ivs
	CHR	SNP	BP	ALT	Betainsomnia	Pinsomnia	BetaBP	PBP	BetaDP	PDP	BetaSCZ	PSCZ	F-statistic
	2	rs77217059	58989880	A	-0.0416557	8.756e-09	0	0.9989	-0.0173	0.004314	-0.0178	0.3835	291.84
	2	rs11693221	66799986	T	0.123102	3.141e-22	0.0616	0.06143	-0.006	0.5686	-0.0669	0.04963	51.0157
	2	rs55683518	147484316	G	-0.0293258	3.551e-08	0.0056	0.6823	0.0024	0.5963	-0.0211	0.1518	56.9226
	3	rs1456193	117637697	T	-0.0373904	2.13e-08	-0.0522	0.003092	-0.0198	0.000384	-0.0402	0.01165	44.53
	5	rs77960	103964585	A	0.0324672	1.658e-09	0.0509	0.0003695	0.0363	2.357e-15	0.0217	0.1533	63.2535
	6	rs6938026	43185733	G	0.0372958	2.718e-09	0.0429	0.008776	-0.0173	0.001091	0.0593	8.18e-05	39.3663
	6	rs370771	105398086	G	-0.0345914	1.475e-11	0.0015	0.9111	0.0181	2.917e-05	-0.0551	0.0001615	63.9097
	8	rs6984111	10211788	C	0.0430595	4.254e-09	-0.0153	0.3973	-0.0222	0.0001581	0.0274	0.09562	54.3115
	11	rs4073582	66050712	A	-0.0311811	4.667e-09	0.0273	0.04845	0	0.993	0.0233	0.07043	61.0949
	13	rs9576155	37600284	A	0.0305292	9.264e-09	-0.0227	0.1338	0.0165	0.0003747	0.024	0.1459	39.7541
	13	rs6561715	53888526	T	0.0372958	1.709e-12	-0.0292	0.03474	-0.022	7.712e-07	0.0173	0.2438	58.3379
	17	rs4986172	43216281	T	0.0372958	5.204e-12	-0.0171	0.2268	0.0019	0.6794	0.0399	0.002004	47.2995
	18	rs7228159	53104253	A	0.0295588	4.081e-08	0.0109	0.4392	0.0253	2.516e-08	-0.0059	0.698	42.1709

## Sheet: TableS3
		Table S3 MR and reverse-direction MR for insomnia on BD with and without outliers
		Method	OR	95%CI		P
		MR for insomnia on BD
		IVW (multiplicative random effects)	1.21606	0.801321	1.84546	0.357988
		IVW (fixed effects)	1.21606	0.974109	1.51811	0.0839436
		Weighted median	1.3512	0.94753	1.92686	0.0964447
		MR-Egger	1.90897	0.506371	7.19666	0.360118
		MR for insomnia on BD after excluding outliers
		IVW (multiplicative random effects)	1.21404	0.843709	1.74693	0.296183
		IVW (fixed effects)	1.21404	0.956755	1.54052	0.110447
		Weighted median	1.363	0.958958	1.93728	0.0842792
		MR-Egger	2.18484	0.772227	6.18151	0.174873
		reverse-direction MR for insomnia on BD
		IVW (multiplicative random effects)	0.986331	0.955595	1.01806	0.39415
		IVW (fixed effects)	0.986331	0.966052	1.00703	0.194087
		Weighted median	0.993356	0.959496	1.02841	0.70635
		MR-Egger	1.11014	0.943819	1.30578	0.215617
		reverse-direction MR for insomnia on BD after ecluding outliers
		IVW (multiplicative random effects)	0.991866	0.961907	1.02276	0.601711
		IVW (fixed effects)	0.991866	0.971174	1.013	0.447658
		Weighted median	0.995761	0.963993	1.02858	0.797329
		MR-Egger	1.10134	0.942482	1.28698	0.233136

## Sheet: Table S4
		Table S4 MR and reverse-direction MR for insomnia on MDD with and without outliers
		Method	OR	95%CI		P
		MR for insomnia on MDD
		IVW (multiplicative random effects)	1.2878	1.09138	1.51956	0.0027381
		IVW (fixed effects)	1.2878	1.18884	1.39499	5.63043e-10
		Weighted median	1.07644	0.914986	1.26639	0.374305
		MR-Egger	0.915873	0.598872	1.40067	0.695786
		MR for insomnia on MDD after excluding outliers
		IVW (multiplicative random effects)	1.40832	1.20958	1.63971	1.02681e-05
		IVW (fixed effects)	1.40832	1.28577	1.54255	1.68839e-13
		Weighted median	1.54111	1.33037	1.78523	8.16958e-09
		MR-Egger	2.75592	0.808907	9.38932	0.149067
		reverse-direction MR for insomnia on MDD
		IVW (multiplicative random effects)	1.26425	1.15575	1.38294	3.02768e-07
		IVW (fixed effects)	1.26425	1.19455	1.33802	5.30385e-16
		Weighted median	1.25958	1.1497	1.37995	7.20832e-07
		MR-Egger	1.33771	0.837371	2.13701	0.230254
		reverse-direction MR for insomnia on MDD after ecluding outliers
		IVW (multiplicative random effects)	1.27349	1.17823	1.37646	1.09665e-09
		IVW (fixed effects)	1.27349	1.20191	1.34933	2.5841e-16
		Weighted median	1.26134	1.15349	1.37928	3.55632e-07
		MR-Egger	1.3556	0.904983	2.03059	0.147846

## Sheet: Table S5
		Table S5 MR and reverse-direction MR for insomnia on SCZ with and without outliers
		Method	OR	95%CI		P
		MR for insomnia on SCZ
		IVW (multiplicative random effects)	0.786997	0.479378	1.29202	0.343619
		IVW (fixed effects)	0.786997	0.629964	0.983174	0.0349063
		Weighted median	0.603982	0.413362	0.882505	0.00916031
		MR-Egger	0.566081	0.108629	2.94994	0.513249
		MR for insomnia on SCZ after excluding outliers
		IVW (multiplicative random effects)	0.751768	0.523748	1.07906	0.121776
		IVW (fixed effects)	0.751768	0.572779	0.986689	0.0397258
		Weighted median	0.596231	0.404345	0.879178	0.00464654
		MR-Egger	0.517547	0.195545	1.36979	0.226355
		reverse-direction MR for insomnia on SCZ
		IVW (multiplicative random effects)	1.02786	1.0019	1.05449	0.0352661
		IVW (fixed effects)	1.02786	1.00877	1.0473	0.00406335
		Weighted median	1.01329	0.983463	1.04401	0.386512
		MR-Egger	1.06834	0.957453	1.19207	0.242888
